# Supplementary material for: Detection of enteric viruses in source and treated waters of the city of Hamadan, Iran
Source: PeerJ. 2026 Jun 10;14:e21173. doi: 10.7717/peerj.21173 (PMC13264274; doi:10.7717/peerj.21173)
Supplement: Supplemental Information 1 — Raw field and laboratory data collected from various water sources in Hamadan, Iran, as part of an enteric virus surveillance study conducted in 2018. Water samples were obtained from drinking water treatment plant (DWTP) inlets and outlets, as well as groundwater wells, and analyzed using physical-chemical and molecular virology methods.Virus results are reported qualitatively (e.g., “positive”, “0”, or blank), representing detection status per PCR test. These measurements form the basis for summary statistics and figures reported in the manuscript. [file peerj-14-21173-s001.xlsx]

## Sheet: Sheet1
month-year	sample code	Sampling site	Conductivity	Coliform	Thermotolerant coliform	Heterotrophic plate count (HPC)	Chlorine	Turbidity	pH	Adenovirus	Rotavirus	Norovirus	Enterovirus
June - 2018	1	Shahid Beheshti Water Treatment Plant Inlet	240.9	240	170	65	0	3.48	7.601	positive	Negative	positive	Negative
June - 2018	2	Shahid Beheshti Water Treatment Plant Outlet	264	0	0	0	1.17	0.39	7.338	positive	Negative	Negative	Negative
June - 2018	3	Ekbatan Water Treatment Plant Inlet	234.9	240	110	13	0	4.48	7.511	positive	Negative	positive	positive
June - 2018	4	Ekbatan Water Treatment Plant Outlet	250.3	0	0	0	1.02	0.41	7.31	positive	Negative	Negative	Negative
June - 2018	5	Ekbatan Water Treatment Plant Outlet	133.3	-	-	-			7.608	positive	Negative	positive	Negative
June - 2018	6	Luna Park Reservoir		0	0	0			7.555	Negative	Negative	positive	Negative
June - 2018	7	Azad Reservoir		0	0	0			7.421	positive	positive	Negative	Negative
June - 2018	8	Omid Reservoir		0	0	0			7.314	positive	Negative	positive	Negative
June - 2018	9	Haji area		0	0	0			7.317	positive	Negative	positive	Negative
June - 2018	10	Baba Taher Square - Etka Store		0	0	0			7.422	positive	Negative	Negative	Negative
June - 2018	11	Shahid Beheshti Water Treatment Plant Outlet	-	0	0	0	1.1	0.58	7.535	positive	Negative	positive	Negative
June - 2018	12	Shahid Beheshti Water Treatment Plant Inlet	-	0	0	0	0	7.29	7.584	positive	Negative	Negative	Negative
June - 2018	13	Ekbatan Water Treatment Plant Outlet	-	0	0	0	1.2	0.39	7.566	positive	Negative	positive	Negative
June - 2018	14	Ekbatan Water Treatment Plant Inlet	-	240	23	-	0	6.45	7.609	positive	Negative	Negative	Negative
June - 2018	15	Omid Reservoir		240	23	-	1	0.88	7.766	positive	Negative	Negative	Negative
June - 2018	16	Muradbeg Valley		0	0	0	0.6	1.71	7.701	positive	Negative	positive	Negative
June - 2018	17	Azad Reservoir		0	0	0	1	0.59	7.667	positive	Negative	positive	Negative
June - 2018	18	6000 Reservoir		0	0	0	1	0.37	7.6	positive	Negative	positive	Negative
June - 2018	19	Ekbatan Water Treatment Plant Outlet	-	0	0	0	0	2.61	7.592	positive	Negative	Negative	Negative
June - 2018	20	Luna Park Reservoir		-	-	-	1	0.3	7.493	Negative	Negative	positive	Negative
June - 2018	21	Sadaf Reservoir		0	0	0	0.8	0.39	7.682	positive	Negative	Negative	Negative
June - 2018	22	Ekbatan outlet		0	0	0	1.1	0.32	7.578	positive	Negative	Negative	Negative
July - 2018	23	Ekbatan Inlet		350	110	90	0	14.2	7.697	Negtive	Negtive	Negtive	Negtive
July - 2018	24	Shahid Beheshti Water Treatment Plant Outlet		0	0	0	1	0.5	7.477	Negtive	Negtive	Negtive	Negtive
July - 2018	25	Shahid Beheshti Water Treatment Plant Inlet		350	110	118	0	11.7	7.515	Negtive	Negtive	Negtive	Negtive
July - 2018	26	Javadieh Street - Pooneh Store		0	0	0	1	0.42	7.515	Negtive	Negtive	Negtive	Negtive
July - 2018	27	Ekbatan Water Treatment Plant Outlet		>1600	>1600	780	0	-	7.601	Negtive	Negtive	Negtive	Negtive
July - 2018	28	Eram Blvd. - Restrooms		0	0	0	0.8	0.44	7.497	Negtive	Negtive	Negtive	Negtive
July - 2018	29	Luna Park Reservoir		0	0	0	1	0.46	7.388	Negtive	Negtive	Negtive	Negtive
July - 2018	30	Azad Reservoir		0	0	0	1	0.3	7.623	Negtive	Negtive	Negtive	Negtive
July - 2018	31	Madani Town - Phase 1 - Kabootar Square		0	0	0	0.7	0.66	7.648	Negtive	Negtive	Negtive	Negtive
July - 2018	32	Shahid Beheshti Water Treatment Plant Outlet		0	0	0	1	0.52	7.613	Negtive	Negtive	Negtive	Negtive
July - 2018	33	Ekbatan Water Treatment Plant Outlet		>1600	>1600	715	0	-	7.606	Negtive	Negtive	Negtive	Negtive
July - 2018	34	Ekbatan Water Treatment Plant Outlet		0	0	0	1	0.55	7.75	Negtive	Negtive	Negtive	Negtive
July - 2018	35	Islam City		0	0	0	0.7	0.56	7.557	Negtive	Negtive	Negtive	Negtive
July - 2018	36	Shahid Beheshti Water Treatment Plant Inlet		350	220	-	0	5.44	7.81	Negtive	Negtive	Negtive	Negtive
August - 2018	37	Luna Park Reservoir		0	0	0	0.8	0.46	7.414	Negtive	Negtive	Negtive	Negtive
August - 2018	38	Manouchehri		0	0	0	0.8	0.52	7.382	Negtive	Negtive	Negtive	Negtive
August - 2018	39	Ekbatan Water Treatment Plant Inlet		350	220	-	0	6.59	7.703	Negtive	Negtive	Negtive	Negtive
August - 2018	40	Omid Reservoir		0	0	0	0.7	0.78	7.757	Negtive	Negtive	Negtive	Negtive
August - 2018	41	Ekbatan outlet		0	0	0	1	0.55	7.675	Negtive	Negtive	Negtive	Negtive
August - 2018	42	Alvan inlet		1600	>1600	845	0	6	7.709	Negtive	Negtive	Negtive	Negtive
August - 2018	43	Abbas Abad Crossroads - Farhangian Clinic		0	0	0	0.7	0.3	7.598	Negtive	Negtive	Negtive	Negtive
August - 2018	44	6000 Reservoir		0	0	0	0.7	0.5	7.67	Negtive	Negtive	Negtive	Negtive
August - 2018	45	Beheshti inlet		350	79	46	0	7.1	7.559	Negtive	Negtive	Negtive	Negtive
August - 2018	46	bazar khodro		0	0	0	0.7	0.4	7.681	Negtive	Negtive	Negtive	Negtive
August - 2018	47	farhang street		0	0	0	0.7	0.36	7.394	Negtive	Negtive	Negtive	Negtive
August - 2018	48	Sadaf Reservoir		0	0	0	1.2	0.77	7.682	Negtive	Negtive	Negtive	Negtive
August - 2018	49	Beheshti outlet		0	0	0	1.1	0.57	7.477	Negtive	Negtive	Negtive	Negtive
August - 2018	50	Ekbatan Inlet		350	79	43	0	9.2	7.661	Negtive	Negtive	Negtive	Negtive
August - 2018	51	Alvan inlet		1600	1600	635	0	40	7.785	Negtive	Negtive	Negtive	Negtive
August - 2018	52	Luna Park Reservoir		0	0	0	1	0.57	7.338	Negtive	Negtive	Negtive	Negtive
September - 2018	53	Beheshti inlet		110	23	-	0	8.8	7.664	Negtive	Negtive	Negtive	Negtive
September - 2018	54	Ekbatan Inlet		79	23	-	0	13	7.686	Negtive	Negtive	Negtive	Negtive
September - 2018	55	Alvan outlet		0	0	0	1.8	0.39	7.687	Negtive	Negtive	Negtive	Negtive
September - 2018	56	2000 Reservoir		0	0	0	0.8	0.56	7.844	Negtive	Negtive	Negtive	Negtive
September - 2018	57	Majidi Boulevard		0	0	0	7	0.56	7.29	Negtive	Negtive	Negtive	Negtive
September - 2018	58	Ekbatan outlet		0	0	0	1	0.52	7.493	Negtive	Negtive	Negtive	Negtive
September - 2018	59	Beheshti outlet		0	0	0	1	0.7	7.486	Negtive	Negtive	Negtive	Negtive
September - 2018	60	Motahari Street		0	0	0	1	0.54	7.265	Negtive	Negtive	Negtive	Negtive
September - 2018	61	Shahed Square	-	0	0	0	0.4	0.68	7.699	Negtive	Negtive	Negtive	Negtive
September - 2018	62	Ekbatan Water Treatment Plant Outlet	-	0	0	0	1.1	0.37	7.422	Negtive	Negtive	Negtive	Negtive
September - 2018	63	Beheshti inlet	-	350	79	53	-.	130	7.692	Negtive	Negtive	Negtive	Negtive
September - 2018	64	Behind Bu Ali Hospital	-	0	0	0	0.8	0.68	7.433	Negtive	Negtive	Negtive	Negtive
September - 2018	65	Ekbatan Inlet	-	0	0	0	-	94	7.637	Negtive	Negtive	Negtive	Negtive
September - 2018	66	Luna Park Reservoir	-	0	0	0	0.8	0.51	7.42	Negtive	Negtive	Negtive	Negtive
September - 2018	67	Beheshti outlet		0	0	0	0.8	1.43	7.5	Negtive	Negtive	Negtive	Negtive
October - 2018	68	Omid Reservoir		0	0	0	0.4	0.75	7.601	Negtive	Negtive	Negtive	Negtive
October - 2018	69	Modares Square		0	0	0	0.7	0.57	7.286	Negtive	Negtive	Negtive	Negtive
October - 2018	70	Eram Boulevard		0	0	0	1	0.72	7.425	Negtive	Negtive	Negtive	Negtive
October - 2018	71	Alvan inlet		>1600	>1600	552.5	0	11	7.643	positive	Negtive	Negtive	Negtive
October - 2018	72	Beheshti outlet		0	0	0	1	1.22	7.42	Negtive	Negtive	Negtive	Negtive
October - 2018	73	Ekbatan Inlet		350	31	52	0	30	7.674	positive	Negtive	Negtive	Negtive
October - 2018	74	Beheshti inlet		350	79	53	0	29	7.705	Negtive	Negtive	Negtive	Negtive
October - 2018	75	Alvan outlet		0	0	0	1.4	0.32	7.286	Negtive	Negtive	Negtive	Negtive
October - 2018	76	Ekbatan outlet		0	0	0	1.2	0.5	7.604	Negtive	Negtive	Negtive	Negtive
October - 2018	77	Talhi Boulevard		0	0	0	0.7	1.02	7.648	Negtive	Negtive	Negtive	Negtive
October - 2018	78	Haj Enayat Reservoir		0	0	0	0.7	1.25	7.523	positive	Negtive	Negtive	Negtive
October - 2018	79	Luna Park Reservoir		0	0	0	1.1	0.51	7.399	Negtive	Negtive	Negtive	Negtive
October - 2018	80	Ranjbaran Boulevard		0	0	0	1	0.67	7.415	Negtive	Negtive	Negtive	Negtive
October - 2018	81	Thirty meters from Bani Hashim	-	0	0	0	0.8	0.76	7.688	Negtive	Negtive	Negtive	Negtive
October - 2018	82	Beheshti inlet	-	540	350	291	0	24	7.486	Negtive	Negtive	Negtive	Negtive
October - 2018	83	Ekbatan outlet	-	0	0	0	1.2	0.7	7.578	Negtive	Negtive	Negtive	Negtive
October - 2018	84	Alvan inlet	-	1600	920	660	0	44	7.71	positive	Negtive	Negtive	Negtive
November - 2018	85	Beheshti outlet	-	0	0	0	1	0.78	7.477	Negtive	Negtive	Negtive	Negtive
November - 2018	86	Luna Park Reservoir	-	0	0	0	1	0.64	7.577	Negtive	Negtive	Negtive	Negtive
November - 2018	87	Azad Reservoir		0	0	0	1.1	0.83	7.623	Negtive	Negtive	Negtive	Negtive
November - 2018	88	Alvan outlet		0	0	0	1.5	0.51	7.574	Negtive	Negtive	Negtive	Negtive
November - 2018	89	bagh hekmati		0	0	0	0.8	0.77	7.409	Negtive	Negtive	Negtive	Negtive
November - 2018	90	Ekbatan Inlet		540	350	385	0	34	7.826	Negtive	Negtive	Negtive	Negtive
November - 2018	91	Beheshti outlet	-	0	0	0	1.1	0.73	7.414	Negtive	Negtive	Negtive	Negtive
November - 2018	92	Beheshti inlet	-	540	350	311	0	24	7.618	Negtive	Negtive	Negtive	Negtive
November - 2018	93	Alvan inlet	-	>1600	>1600	650	0	67	7.71	Negtive	Negtive	Negtive	Negtive
November - 2018	94	Luna Park Reservoir	-	0	0	0	1.1	60	7.455	Negtive	Negtive	Negtive	Negtive
November - 2018	95	Alvan outlet	-	0	0	0	1.5	14	7.574	Negtive	Negtive	Negtive	Negtive
November - 2018	96	Ekbatan outlet		0	0	0	1.2	36	7.477	Negtive	Negtive	Negtive	Negtive
November - 2018	97	Setareh street	-	0	0	0	0.8	0.78	7.406	Negtive	Negtive	Negtive	Negtive
November - 2018	98	Omid Reservoir		0	0	0	0.8	0.94	7.682	Negtive	Negtive	Negtive	Negtive
November - 2018	99	Pastour street		0	0	0	1	34	7.675	Negtive	Negtive	Negtive	Negtive
November - 2018	100	Ekbatan Inlet		540	350	279	0	25	7.826	Negtive	Negtive	Negtive	Negtive
